# Supplementary material for: Local T-Cell Dysregulation and Immune Checkpoint Expression in Human Papillomavirus-Mediated Recurrent Respiratory Papillomatosis
Source: Cells. 2025 Jun 27;14(13):985. doi: 10.3390/cells14130985 (PMC12249130; doi:10.3390/cells14130985)
Supplement: Supplementary file 1 [file cells-14-00985-s001.zip]

Archive with 2 entries (2 files):
- Sup Figure 1.pdf
- Sup Table 1.xlsx
