# Supplementary material for: Local T-Cell Dysregulation and Immune Checkpoint Expression in Human Papillomavirus-Mediated Recurrent Respiratory Papillomatosis
Source: Cells. 2025 Jun 27;14(13):985. doi: 10.3390/cells14130985 (PMC12249130; doi:10.3390/cells14130985)
Supplement: Supplementary file 1 [file cells-14-00985-s001.zip › Sup Table 1.xlsx]

## Sheet: Tabelle1
	Antibody	Manufacturer	Clone	Dilution	Pretreatment	Control tissue	Order Number
	CD4	Dako/CE	4B12	0.111111	EDTA	A/T	M7310
	CD8	Dako/CE	C8/144B	0.180556	Citrat	A/T	M7103
	CTLA4	Santa Cruz/ RUO	F-8	0.25	EDTA	T	sc-376016
	FOXP3	abcam	236A/E7	0.111111	EDTA	T	ab20034
	PDL1	Cell Signaling/RUO	E1L3N	0.319444	EDTA	T	13684
